# Supplementary material for: Phylum barrier and Escherichia coli intra-species phylogeny drive the acquisition of antibiotic-resistance genes
Source: Microb Genom. 2021 Aug 26;7(8):000489. doi: 10.1099/mgen.0.000489 (PMC8549366; doi:10.1099/mgen.0.000489)
Supplement: Supplementary material 2 [file mgen-7-0489-s002.xlsx]

## Sheet: Supplementary Table 2
	Estimate	Std. Error	z value	Pr(>|z|)	Signif
(Intercept)	-3.935175	0.076186	-51.652	<2e-16	***
Col.BS512._1__NC_010656	0.772702	0.080583	9.589	<2e-16	***
blaOXA.181	1.748333	0.513429	3.405	0.000661	***
PhylogroupsB1	-0.594219	0.086849	-6.842	7.81e-12	***
PhylogroupsB2	0.498538	0.086992	5.731	9.99e-09	***
PhylogroupsC	0.574094	0.128060	4.483	7.36e-06	***
PhylogroupsD	0.857134	0.094520	9.068	<2e-16	***
PhylogroupsE	-2.715793	0.201571	-13.473	<2e-16	***
PhylogroupsF	0.488902	0.120267	4.065	4.80e-05	***
IncFIA.HI1._1_HI1_AF250878	-1.020610	0.237546	-4.296	1.74e-05	***
aac.6...Ib	2.336152	0.687154	3.400	0.000674	***
aadA1	-0.845603	0.122410	-6.908	4.92e-12	***
IncFII.pCoo._1_pCoo_CR942285	0.735292	0.190864	3.852	0.000117	***
IncB.O.K.Z_3__GQ259888	-2.768664	0.478039	-5.792	6.97e-09	***
catA1	-0.407732	0.093089	-4.380	1.19e-05	***
dfrA17	-0.353686	0.090529	-3.907	9.35e-05	***
qepA8	3.104459	0.546133	5.684	1.31e-08	***
IncFIB.Mar._1_pNDM.Mar_JN420336	3.458281	1.036676	3.336	0.000850	***
catB3	-2.168276	0.215756	-10.050	<2e-16	***
blaOXA.1	0.942183	0.129234	7.291	3.09e-13	***
floR	-2.839947	0.621103	-4.572	4.82e-06	***
aph.6..Id	0.576562	0.114354	5.042	4.61e-07	***
mph.A.	0.974472	0.076822	12.685	<2e-16	***
IncFIA_1__AP001918	0.815511	0.065839	12.386	<2e-16	***
qacEdelta1	0.451333	0.083654	5.395	6.84e-08	***
blaOXA.10	4.042303	0.946563	4.271	1.95e-05	***
qepA4	1.778987	0.384572	4.626	3.73e-06	***
blaCMY.42	-1.046098	0.295603	-3.539	0.000402	***
blaTEM.1	0.417789	0.055406	7.541	4.68e-14	***
IncA.C_1__FJ705807	4.534537	0.329799	13.749	<2e-16	***
blaNDM.4	7.880317	1.954546	4.032	5.54e-05	***
aac.6...Ib.cr5	2.905095	0.149058	19.490	<2e-16	***
IncY_1__K02380	0.740937	0.094447	7.845	4.33e-15	***
erm.42..1	2.862617	0.762479	3.754	0.000174	***
IncFII_1__AY458016	0.686220	0.066996	10.243	<2e-16	***
blaTEM.33	2.024033	0.355437	5.694	1.24e-08	***
aac.3..VIa	-2.295888	0.650102	-3.532	0.000413	***
blaCTX.M.27	-2.296741	0.210481	-10.912	<2e-16	***
p0111_1__AP010962	-0.700055	0.137958	-5.074	3.89e-07	***
qnrB1	6.922934	1.057195	6.548	5.82e-11	***
aac.3..IIa	1.736059	0.100299	17.309	<2e-16	***
blaEC.5	-1.439343	0.160024	-8.995	<2e-16	***
Col156_1__NC_009781	-0.488195	0.079110	-6.171	6.78e-10	***
tet.B.	-2.088528	0.582782	-3.584	0.000339	***
dfrA7	1.123621	0.148880	7.547	4.45e-14	***
aph.4..Ia	-2.341855	0.603925	-3.878	0.000105	***
blaCTX.M.14	-2.789385	0.214750	-12.989	<2e-16	***
sul2	-0.530325	0.142958	-3.710	0.000208	***
aph.3...IIa	-2.261359	0.683375	-3.309	0.000936	***
dfrB4	2.063199	0.544101	3.792	0.000149	***
blaTEM.40	-2.055758	0.561310	-3.662	0.000250	***
sat2_gen	0.500576	0.137924	3.629	0.000284	***
Col.MGD2._1__NC_003789	3.059416	0.886372	3.452	0.000557	***
arr.3	-1.861638	0.485913	-3.831	0.000128	***
blaCMY.2	-1.314345	0.197308	-6.661	2.71e-11	***
blaSHV.12	-1.650448	0.465855	-3.543	0.000396	***
tet.D.	-1.522727	0.452227	-3.367	0.000759	***
catA2	-1.325318	0.364438	-3.637	0.000276	***
IncFIB.K._1_Kpn3_JN233704	1.622337	0.141525	11.463	<2e-16	***
blaCTX.M.24	-5.846841	1.424749	-4.104	4.06e-05	***
aadA1.2	-3.322068	1.016954	-3.267	0.001088	**
rmtB1	0.997129	0.346468	2.878	0.004002	**
IncFII.pRSB107._1_pRSB107_AJ851089	0.618234	0.211507	2.923	0.003467	**
blaTEM.190	1.606451	0.542660	2.960	0.003073	**
aph.3...VI	1.671450	0.618766	2.701	0.006908	**
IncFII.pHN7A8._1_pHN7A8_JN232517	-0.810403	0.343692	-2.358	0.018377	*
blaCMY.6	1.206983	0.600982	2.008	0.044606	*
aadA22	2.870747	1.290542	2.224	0.026118	*
mph.B.	-3.064954	1.219270	-2.514	0.011945	*
blaDHA.1	2.829438	1.371034	2.064	0.039044	*
IncFIC.FII._1__AP001918	-0.611292	0.258537	-2.364	0.018058	*
catA1.1	1.263123	0.541826	2.331	0.019741	*
IncFIB.pB171._1_pB171_AB024946	0.326387	0.144146	2.264	0.023557	*
IncX1_1__EU370913	-0.280770	0.140670	-1.996	0.045939	*
IncQ1_1__M28829.1	-0.320660	0.142751	-2.246	0.024685	*
IncFII.pAMA1167.NDM.5._1_pAMA1167.NDM.5_CP024805.1	-0.471911	0.207450	-2.275	0.022917	*
IncFII_1_pSFO_AF401292	0.840270	0.397698	2.113	0.034615	*
mcr.1.1	-0.595265	0.285818	-2.083	0.037281	*
qnrB55	-3.609969	1.437925	-2.511	0.012055	*
dfrA14	-0.544111	0.256419	-2.122	0.033841	*
blaNDM.6	-3.249514	1.646198	-1.974	0.048387	*
floR.3	-2.257861	1.083512	-2.084	0.037175	*
dfrA21	1.741399	0.816343	2.133	0.032911	*
PhylogroupsN	1.819474	1.103385	1.649	0.099149	.
IncN_1__AY046276	0.217237	0.111545	1.948	0.051471	.
Col440II_1__CP023921.1	0.502826	0.285932	1.759	0.078653	.
ant.2....Ia	0.396567	0.208048	1.906	0.056633	.
Col.MP18._1__NC_013652	-0.651853	0.348685	-1.869	0.061558	.
blaEC	-0.219265	0.112030	-1.957	0.050325	.
armA	1.692129	0.898129	1.884	0.059557	.
Col8282_1__DQ995352	0.398014	0.239334	1.663	0.096311	.
lnu.F.	-0.825861	0.458173	-1.803	0.071465	.
IncHI1B_1_pNDM.MAR_JN420336	-2.297844	1.360751	-1.689	0.091285	.
aph.3...Ia.1	-0.638920	0.356522	-1.792	0.073119	.
blaLAP.2	-1.901643	1.125218	-1.690	0.091024	.
blaTEM.30	0.817528	0.423112	1.932	0.053338	.
ere.A..2	1.127133	1.276791	0.883	0.377352
aadA1.1	0.225027	0.160311	1.404	0.160412
blaCMY.4	-0.116289	0.443492	-0.262	0.793158
dfrA23	-0.453854	2.547303	-0.178	0.858589
aadA5	0.103747	0.103028	1.007	0.313948
blaOXA.2	0.268223	0.470248	0.570	0.568415
IncFIB.pQil._1_pQil_JN233705	-0.659689	0.697814	-0.945	0.344472
IncFIB.AP001918._1__AP001918	-0.012635	0.060698	-0.208	0.835103
IncX3_1__JN247852	-0.512004	0.403534	-1.269	0.204512
IncN2_1__JF785549	0.850630	0.779175	1.092	0.274963
dfrA12	-0.129293	0.132436	-0.976	0.328931
msr.E.	2.945733	2.137906	1.378	0.168247
IncI_Gamma_1_AP011954	-0.260009	0.166717	-1.560	0.118860
aph.6..Id.1	-0.142725	0.124866	-1.143	0.253026
bleO	-0.934631	0.673063	-1.389	0.164947
blaOXA.9	0.583252	0.482163	1.210	0.226410
aph.3....Ib	0.005589	0.109272	0.051	0.959209
blaNDM.1	0.748131	0.465472	1.607	0.107999
blaNDM.7	-0.736121	0.601807	-1.223	0.221260
tet.B..1	0.073758	0.068096	1.083	0.278740
blaKPC.2	0.009401	0.349372	0.027	0.978533
ColKP3_1__JN205800	-0.382791	0.790345	-0.484	0.628149
qepA1	0.057821	0.571773	0.101	0.919450
arr.2	-0.993523	0.709964	-1.399	0.161694
IncX4_2__FN543504	0.108233	0.185779	0.583	0.560169
ColRNAI_1__DQ298019	0.058654	0.467672	0.125	0.900193
IncFII.K._1__CP000648	1.607327	1.370170	1.173	0.240761
blaCMY.16	0.761818	1.090588	0.699	0.484840
blaCMY.23	-0.707364	1.001728	-0.706	0.480099
IncX4_1__CP002895	-0.080598	0.170393	-0.473	0.636206
IncFII.29._1_pUTI89_CP003035	-0.168749	0.109110	-1.547	0.121960
ble.MBL	-0.413564	0.305626	-1.353	0.176001
dfrA8	-0.322685	0.232637	-1.387	0.165419
IncI2_1_Delta_AP002527	-0.229231	0.248485	-0.923	0.356261
pEC4115_1__NC_011351	0.629123	0.604956	1.040	0.298364
sul3	-0.081633	0.205040	-0.398	0.690533
Col.MG828._1__NC_008486	0.212338	0.336293	0.631	0.527775
floR.4	0.114129	0.605241	0.189	0.850431
aac.3..IId	0.069335	0.083854	0.827	0.408316
mph.E.	-2.020337	2.189795	-0.923	0.356208
IncFII.Yp._1_Yersenia_CP000670	0.563196	0.582372	0.967	0.333508
IncA.C2_1__JN157804	0.049389	0.290884	0.170	0.865177
aph.3...Ia.3	0.604164	0.425362	1.420	0.155505
aadA16	0.057599	0.647578	0.089	0.929125
ere.B.	-1.062016	1.486674	-0.714	0.475006
catA3	1.320175	3.326915	0.397	0.691503
IncX1_4__JN935898	-0.399806	0.408667	-0.978	0.327917
IncFII.pKPX1.__AP012055	0.207252	1.343097	0.154	0.877366
IncL.M_1__AF550415	0.237301	0.962612	0.247	0.805281
dfrA24	1.557475	1.285839	1.211	0.225799
mef.B.	-0.567702	0.745205	-0.762	0.446175
Col.KPHS6._1__NC_016841	0.323944	0.410783	0.789	0.430346
blaIMP.1	0.740344	1.417335	0.522	0.601427
blaTEM.52	-2.256170	1.374474	-1.641	0.100698
tet.B..2	-0.524511	0.407291	-1.288	0.197814
tet.Y.	1.226936	1.278619	0.960	0.337267
aph.3....Ib.1	-0.881865	2.631171	-0.335	0.737504
aph.6..Ic	5.385292	107.599094	0.050	0.960083
ble_Tn5	-8.801999	107.407741	-0.082	0.934687
tet.M.	-0.817201	1.066331	-0.766	0.443458
repA_1_pKPC.2_CP013325	-0.368203	0.863776	-0.426	0.669910
IncFIB.pLF82._1_pLF82_CU638872	0.010721	0.289113	0.037	0.970418
oqxA	0.895661	2.225661	0.402	0.687371
oqxB	-0.280223	2.239576	-0.125	0.900426
blaTEM.135	-0.179458	0.531772	-0.337	0.735761

## Sheet: Supplementary Table 3
	Estimate	Std. Error	z value	Pr(>|z|)	Signif
blaCMY.6	5.492e+00	1.611e+00	3.409	0.000653	***
blaSHV.12	1.165e+01	2.721e+00	4.280	1.87e-05	***
IncX3_1__JN247852	-6.469e+00	1.443e+00	-4.482	7.38e-06	***
aph.3...VI	8.342e+00	2.386e+00	3.497	0.000471	***
IncFII.29._1_pUTI89_CP003035	8.150e+00	2.644e+00	3.082	0.002053	**
dfrA12	-2.861e+00	1.076e+00	-2.659	0.007838	**
msr.E.	1.249e+01	4.222e+00	2.959	0.003089	**
PhylogroupsB1	2.351e+00	8.407e-01	2.796	0.005176	**
p0111_1__AP010962	6.284e+00	1.958e+00	3.208	0.001334	**
sul3	5.212e+00	1.968e+00	2.648	0.008092	**
Col.BS512._1__NC_010656	-3.020e+00	1.478e+00	-2.043	0.041052	*
PhylogroupsF	-5.774e+00	2.295e+00	-2.516	0.011873	*
mph.A.	-2.483e+00	1.032e+00	-2.406	0.016114	*
blaOXA.10	-1.132e+01	4.640e+00	-2.440	0.014691	*
IncFII.pRSB107._1_pRSB107_AJ851089	-7.611e+00	2.994e+00	-2.542	0.011029	*
IncY_1__K02380	2.885e+00	1.367e+00	2.111	0.034743	*
arr.2	9.689e+00	4.428e+00	2.188	0.028670	*
aac.6...Ib	-6.568e+00	2.927e+00	-2.244	0.024836	*
fosA3	-3.247e+00	1.496e+00	-2.170	0.029972	*
IncFII.pAMA1167.NDM.5._1_pAMA1167.NDM.5_CP024805.1	6.267e+00	2.540e+00	2.467	0.013611	*
blaCTX.M.15	2.799e+00	1.126e+00	2.486	0.012927	*
mcr.1.1	2.883e+00	1.399e+00	2.060	0.039403	*
mph.E.	-1.099e+01	4.468e+00	-2.460	0.013876	*
tet.D.	-9.174e+00	3.902e+00	-2.351	0.018714	*
blaCMY.4	5.768e+00	3.155e+00	1.828	0.067524	.
blaTEM.1	-1.432e+00	8.017e-01	-1.786	0.074116	.
blaOXA.1	-2.174e+00	1.200e+00	-1.811	0.070114	.
PhylogroupsC	-2.889e+00	1.628e+00	-1.774	0.076037	.
PhylogroupsD	-2.904e+00	1.718e+00	-1.691	0.090913	.
erm.42..1	5.081e+00	2.841e+00	1.789	0.073693	.
qnrB1	6.181e+00	3.263e+00	1.894	0.058175	.
blaCMY.16	-5.482e+00	3.052e+00	-1.796	0.072487	.
aac.3..IId	1.927e+00	1.082e+00	1.781	0.074881	.
IncA.C2_1__JN157804	2.394e+00	1.227e+00	1.951	0.051045	.
IncFIA.HI1._1_HI1_AF250878	4.172e+00	2.281e+00	1.829	0.067409	.
(Intercept)	-5.767e+01	7.608e+02	-0.076	0.939569
ere.A..2	-2.758e-01	3.458e+05	0.000	0.999999
aadA1.2	1.775e+00	3.200e+00	0.555	0.579016
IncN2_1__JF785549	3.439e+01	6.009e+02	0.057	0.954362
IncFII.pHN7A8._1_pHN7A8_JN232517	2.009e+00	1.976e+00	1.017	0.309228
blaOXA.181	-1.664e+01	5.207e+04	0.000	0.999745
blaIMP.1	-1.853e-01	1.527e+05	0.000	0.999999
blaCMY.2	-3.333e-01	2.033e+00	-0.164	0.869738
aph.3...VIa	2.195e+01	4.047e+07	0.000	1.000000
dfrA23	-2.153e+01	4.971e+04	0.000	0.999654
dfrA22	-2.532e+01	4.745e+07	0.000	1.000000
aadA5	1.829e+00	1.595e+00	1.146	0.251591
IncFII.pCoo._1_pCoo_CR942285	-2.704e+01	8.793e+02	-0.031	0.975465
cmlA5	-1.680e+01	2.008e+05	0.000	0.999933
IncX2_1__JQ269335	1.050e+01	3.007e+04	0.000	0.999721
IncFII.K._1__CP000648	2.136e+01	8.473e+02	0.025	0.979886
IncFIB.pQil._1_pQil_JN233705	2.723e+01	6.699e+03	0.004	0.996757
ColpVC_1__JX133088	1.234e+00	1.562e+00	0.790	0.429399
catA2	1.586e+00	2.527e+00	0.628	0.530262
catA1	6.654e-01	9.317e-01	0.714	0.475129
rmtC	-9.892e+00	4.276e+04	0.000	0.999815
dfrA17	-4.193e-01	1.242e+00	-0.338	0.735634
IncI_Gamma_1_AP011954	4.923e-01	9.093e-01	0.541	0.588197
catB3	-8.404e-01	1.618e+00	-0.520	0.603389
ColRNAI_1__DQ298019	1.426e+01	3.196e+04	0.000	0.999644
IncHI1A_1__AF250878	2.152e+01	2.068e+06	0.000	0.999992
blaOXA.4	2.620e+01	3.505e+07	0.000	0.999999
blaOXA.2	1.000e-01	2.208e+00	0.045	0.963859
bleO	-2.942e+00	1.932e+00	-1.523	0.127718
armA	3.893e+00	3.491e+00	1.115	0.264771
blaOXA.9	9.689e-01	1.848e+00	0.524	0.600151
PhylogroupsB2	7.791e-01	1.917e+00	0.406	0.684448
PhylogroupsE	-1.146e+01	1.094e+03	-0.010	0.991643
PhylogroupsN	3.058e+01	1.254e+05	0.000	0.999806
IncHI1B.R27._1_R27_AF250878	-2.393e+01	2.068e+06	0.000	0.999991
IncL.M_1__AF550415	3.546e+01	7.277e+03	0.005	0.996112
aph.3....Ib	1.111e+00	1.322e+00	0.840	0.400670
blaOXA.232	-2.234e+01	5.207e+04	0.000	0.999658
rmtB1	1.163e+00	1.101e+00	1.057	0.290675
aph.6..Id	-1.602e+00	1.196e+00	-1.340	0.180249
IncR_1__DQ449578	-3.437e+00	2.797e+00	-1.229	0.219208
mcr.9.1	1.536e+01	2.637e+04	0.001	0.999535
IncFIA_1__AP001918	6.180e-01	1.069e+00	0.578	0.563323
tet.B..1	-1.439e+00	9.993e-01	-1.440	0.150000
qacEdelta1	5.430e-01	9.267e-01	0.586	0.557900
ColKP3_1__JN205800	2.533e+01	5.207e+04	0.000	0.999612
qepA1	6.475e-01	2.434e+00	0.266	0.790230
blaCMY.42	-5.667e-01	1.230e+00	-0.461	0.645082
qepA8	-6.751e+00	1.422e+01	-0.475	0.635032
aph.3....Ib.1	3.054e+01	1.624e+05	0.000	0.999850
blaCMY.146	2.056e+00	7.254e+00	0.283	0.776832
blaCMY.148	4.111e+00	2.652e+00	1.550	0.121133
aac.6...Ib.cr5	6.386e-01	1.216e+00	0.525	0.599335
arr.3	-6.560e-01	2.864e+00	-0.229	0.818870
blaSFO.1	2.823e-01	1.994e+00	0.142	0.887382
blaCTX.M.55	-1.552e+00	1.347e+00	-1.152	0.249203
IncFII_1__AY458016	9.641e-01	9.745e-01	0.989	0.322516
blaCTX.M.27	-1.188e+00	3.264e+00	-0.364	0.715855
IncFIB.pB171._1_pB171_AB024946	5.673e-02	2.491e+00	0.023	0.981830
tet.C.	2.698e+01	1.050e+04	0.003	0.997950
aac.3..IIa	7.482e-02	1.135e+00	0.066	0.947423
IncX4_1__CP002895	2.773e+00	2.497e+00	1.111	0.266743
ble.MBL	5.583e+01	7.608e+02	0.073	0.941501
dfrA24	3.137e+01	4.181e+05	0.000	0.999940
aac.6...Ib.3	-2.652e+00	3.997e+00	-0.663	0.507061
aac.6...Ib.4	NA	NA	NA	NA
aph.4..Ia	1.120e+00	1.562e+00	0.717	0.473400
aph.3...Ia	-7.665e-01	1.346e+00	-0.569	0.569191
IncFII_1_pSFO_AF401292	2.157e+01	8.793e+02	0.025	0.980429
oqxB	3.097e+00	4.062e+00	0.763	0.445757
floR.4	4.948e+01	7.608e+02	0.065	0.948140
IncFII.Yp._1_Yersenia_CP000670	-1.306e+00	2.024e+00	-0.645	0.518630
aph.3...Ia.3	-3.439e+00	4.281e+00	-0.803	0.421851
aadA16	2.700e+00	2.662e+00	1.014	0.310489
IncN_1__AY046276	1.287e+00	1.610e+00	0.799	0.424222
IncI2_1__KP347127	5.169e+00	4.028e+00	1.283	0.199413
IncFIB.K._1_Kpn3_JN233704	-1.346e+00	3.039e+00	-0.443	0.657773
blaTEM.30	-1.369e+01	1.459e+04	-0.001	0.999252
aph.3...Ia.1	1.196e+00	1.881e+00	0.636	0.524700
IncFIB.AP001918._1__AP001918	-1.431e+00	1.119e+00	-1.278	0.201224
IncHI2A_1__BX664015	-2.605e+01	2.521e+05	0.000	0.999918
qepA4	3.741e+00	3.797e+00	0.985	0.324466
lnu.F.	-2.041e+01	4.956e+02	-0.041	0.967149
oqxA	-6.534e+00	4.673e+00	-1.398	0.162028
IncHI2_1__BX664015	2.686e+01	2.521e+05	0.000	0.999915

## Sheet: Supplementary Table 4
	Estimate	Std. Error	z value	Pr(>|z|)	Signif
(Intercept)	-2.68770	0.04235	-63.459	<2e-16	***
blaTEM.52	-5.34481	0.76922	-6.948	3.70e-12	***
aadA1.1	0.98094	0.09446	10.384	<2e-16	***
tet.B..2	0.56880	0.16942	3.357	0.000787	***
Col.BS512._1__NC_010656	-0.21040	0.05796	-3.630	0.000283	***
blaOXA.181	2.44228	0.47301	5.163	2.43e-07	***
IncN_1__AY046276	0.74864	0.06899	10.851	<2e-16	***
IncI1_1_Alpha_AP005147	0.41236	0.04281	9.633	<2e-16	***
IncFII.29._1_pUTI89_CP003035	0.33264	0.05809	5.726	1.03e-08	***
blaSHV.12	-0.66523	0.17212	-3.865	0.000111	***
IncFIB.pB171._1_pB171_AB024946	0.80760	0.09750	8.283	<2e-16	***
aadA1	0.46543	0.04906	9.488	<2e-16	***
blaTEM.40	-5.70665	1.04739	-5.448	5.08e-08	***
IncB.O.K.Z_3__GQ259888	-0.94250	0.06701	-14.064	<2e-16	***
IncB.O.K.Z_2__GU256641	1.29999	0.09100	14.286	<2e-16	***
Col.MP18._1__NC_013652	-1.30179	0.17850	-7.293	3.04e-13	***
blaLAP.2	0.96200	0.22195	4.334	1.46e-05	***
catA2	1.17679	0.15673	7.508	5.98e-14	***
catA1	0.84789	0.05549	15.279	<2e-16	***
dfrA14	-0.34571	0.09603	-3.600	0.000318	***
dfrA12	0.51402	0.06747	7.619	2.56e-14	***
IncFII.pHN7A8._1_pHN7A8_JN232517	0.34054	0.10116	3.366	0.000762	***
blaEC	0.19835	0.05983	3.315	0.000916	***
IncI_Gamma_1_AP011954	0.58890	0.08314	7.084	1.40e-12	***
catB3	1.27781	0.17762	7.194	6.29e-13	***
IncX1_4__JN935898	1.21961	0.13414	9.092	<2e-16	***
aph.6..Id.1	1.59149	0.06307	25.233	<2e-16	***
blaOXA.1	-0.45158	0.07272	-6.210	5.30e-10	***
floR	1.35278	0.10649	12.703	<2e-16	***
bleO	0.76538	0.20397	3.752	0.000175	***
blaOXA.9	2.48380	0.49262	5.042	4.61e-07	***
PhylogroupsB2	0.77204	0.05067	15.236	<2e-16	***
PhylogroupsD	0.60156	0.05935	10.136	<2e-16	***
PhylogroupsE	-1.13595	0.06974	-16.289	<2e-16	***
PhylogroupsF	0.62436	0.06934	9.005	<2e-16	***
mcr.5.1	3.11978	0.82951	3.761	0.000169	***
rmtB1	2.69543	0.33018	8.163	3.26e-16	***
aph.6..Id	1.21891	0.05718	21.317	<2e-16	***
IncR_1__DQ449578	0.65131	0.10880	5.986	2.15e-09	***
mph.A.	0.43260	0.04807	8.999	<2e-16	***
tet.B..1	0.54181	0.03763	14.398	<2e-16	***
qacEdelta1	0.34263	0.04256	8.050	8.30e-16	***
IncFII.pRSB107._1_pRSB107_AJ851089	-0.64269	0.15066	-4.266	1.99e-05	***
blaCMY.42	-1.00133	0.21775	-4.599	4.25e-06	***
aac.6...Ib.cr5	-0.86716	0.10021	-8.653	<2e-16	***
IncY_1__K02380	0.23354	0.06055	3.857	0.000115	***
arr.2	-1.23726	0.31409	-3.939	8.17e-05	***
arr.3	-1.18030	0.31951	-3.694	0.000221	***
blaCTX.M.55	-0.77089	0.12601	-6.118	9.50e-10	***
IncFII_1__AY458016	0.62125	0.04066	15.281	<2e-16	***
Col8282_1__DQ995352	0.56930	0.13290	4.284	1.84e-05	***
catA1.1	3.21577	0.45415	7.081	1.43e-12	***
lnu.F..2	3.21140	0.73830	4.350	1.36e-05	***
p0111_1__AP010962	0.39974	0.04820	8.293	<2e-16	***
IncFIB.K._1_Kpn3_JN233704	0.54814	0.09335	5.872	4.31e-09	***
fosA3	-1.78006	0.23705	-7.509	5.95e-14	***
qnrB1	2.25318	0.29925	7.529	5.10e-14	***
IncX1_1__EU370913	0.31368	0.05976	5.249	1.53e-07	***
aac.3..IIa	0.45105	0.07055	6.393	1.62e-10	***
blaEC.1	0.32652	0.09814	3.327	0.000878	***
IncA.C2_1__JN157804	-1.13420	0.14602	-7.768	8.00e-15	***
blaEC.5	0.27019	0.06102	4.428	9.52e-06	***
IncQ1_1__M28829.1	0.76200	0.08720	8.739	<2e-16	***
blaCMY.23	4.11321	1.04278	3.944	8.00e-05	***
IncX4_1__CP002895	0.66659	0.09312	7.158	8.18e-13	***
tet.C..1	-2.63593	0.77621	-3.396	0.000684	***
tet.M.	-0.92588	0.26054	-3.554	0.000380	***
ble.MBL	0.73876	0.20876	3.539	0.000402	***
lnu.F.	0.95602	0.14928	6.404	1.51e-10	***
dfrA8	3.66019	0.14159	25.850	<2e-16	***
IncFIB.pLF82._1_pLF82_CU638872	0.43800	0.12088	3.623	0.000291	***
tet.B.	-1.17715	0.11646	-10.108	<2e-16	***
dfrA7	1.77802	0.13178	13.493	<2e-16	***
aph.3...VI	1.69187	0.45667	3.705	0.000212	***
aph.4..Ia	0.74981	0.11306	6.632	3.31e-11	***
blaCTX.M.15	0.36344	0.05442	6.679	2.41e-11	***
aph.3...Ia	0.23163	0.06898	3.358	0.000785	***
IncFII_1_pSFO_AF401292	-0.93218	0.20868	-4.467	7.93e-06	***
pEC4115_1__NC_011351	-1.60880	0.46771	-3.440	0.000582	***
sul2	1.47417	0.08741	16.866	<2e-16	***
sul3	0.57055	0.08073	7.067	1.58e-12	***
blaCTX.M.1	-0.63376	0.08926	-7.100	1.25e-12	***
floR.4	1.62635	0.36077	4.508	6.55e-06	***
aac.3..IId	1.98391	0.05785	34.292	<2e-16	***
pXuzhou21_1__CP001927	1.39427	0.31569	4.417	1.00e-05	***
sat2_gen	-0.91451	0.07707	-11.866	<2e-16	***
blaCTX.M.2	-1.17578	0.34251	-3.433	0.000597	***
tet.D.	0.45159	0.17033	2.651	0.008018	**
mph.B.	0.39998	0.13541	2.954	0.003139	**
IncI2_1_Delta_AP002527	-0.37107	0.12150	-3.054	0.002258	**
qepA1	1.61782	0.59308	2.728	0.006375	**
qepA8	2.05306	0.68325	3.005	0.002657	**
erm.42..1	-1.52958	0.54926	-2.785	0.005356	**
IncFII.pAMA1167.NDM.5._1_pAMA1167.NDM.5_CP024805.1	0.40826	0.14699	2.778	0.005477	**
Col.KPHS6._1__NC_016841	0.65494	0.25154	2.604	0.009222	**
aph.3...Ia.2	0.51213	0.19510	2.625	0.008667	**
aac.6...33	3.43651	1.17103	2.935	0.003340	**
aac.6...Ib	-1.23758	0.58598	-2.112	0.034688	*
blaCMY.2	-0.16893	0.07609	-2.220	0.026419	*
cmlA1.1	1.09757	0.48507	2.263	0.023654	*
aadA5	-0.14107	0.06109	-2.309	0.020933	*
IncX2_1__JQ269335	0.62167	0.30970	2.007	0.044718	*
blaCTX.M.65	0.87968	0.36842	2.388	0.016953	*
IncHI2A_1__BX664015	1.12335	0.55161	2.036	0.041701	*
PhylogroupsC	0.18554	0.08220	2.257	0.023995	*
fosA4	-0.79475	0.36155	-2.198	0.027935	*
blaCTX.M.24	0.62821	0.29410	2.136	0.032675	*
IncFII.pCoo._1_pCoo_CR942285	0.31305	0.12720	2.461	0.013850	*
mef.B.	0.36148	0.18097	1.997	0.045777	*
catA1.2	-2.50433	1.00501	-2.492	0.012708	*
mcr.3.1	-1.06409	0.45777	-2.325	0.020098	*
IncHI2_1__BX664015	-1.23703	0.55359	-2.235	0.025445	*
aadA16	0.98201	0.43392	2.263	0.023628	*
sul1	-1.25503	0.63434	-1.978	0.047875	*
mcr.1.2	1.53567	0.75932	2.022	0.043133	*
repA_1_pKPC.2_CP013325	2.07365	0.82260	2.521	0.011707	*
IncU_1__DQ401103	0.68343	0.40102	1.704	0.088337	.
IncX4_2__FN543504	0.21142	0.11498	1.839	0.065953	.
blaEC.18	2.31803	1.25743	1.843	0.065260	.
aadA6	-1.19924	0.65970	-1.818	0.069086	.
IncFIA.HI1._1_HI1_AF250878	-0.08625	0.12784	-0.675	0.499851
blaCMY.6	0.32798	0.45560	0.720	0.471587
blaCMY.4	-0.26983	0.36178	-0.746	0.455773
blaOXA.2	-0.05683	0.42009	-0.135	0.892390
cmlA1	-0.55333	0.33716	-1.641	0.100767
blaOXA.48	0.29666	0.28763	1.031	0.302357
Col440II_1__CP023921.1	0.21183	0.19400	1.092	0.274879
ant.2....Ia	-0.16715	0.13706	-1.219	0.222667
IncFIB.pQil._1_pQil_JN233705	0.47931	0.63169	0.759	0.447987
IncL.M.pOXA.48._1_pOXA.48_JN626286	-0.14599	0.35644	-0.410	0.682118
ColpVC_1__JX133088	-0.14749	0.09809	-1.504	0.132686
IncX3_1__JN247852	-0.10539	0.22697	-0.464	0.642412
ere.A.	0.54594	0.66095	0.826	0.408808
dfrA17	-0.06378	0.06101	-1.045	0.295859
msr.E.	0.15649	1.57407	0.099	0.920808
IncHI1A_1__AF250878	-0.53916	1.37622	-0.392	0.695231
arr.269927220	-11.52679	196.96916	-0.059	0.953334
PhylogroupsB1	0.03986	0.04434	0.899	0.368722
PhylogroupsN	-9.42131	70.48960	-0.134	0.893675
IncHI1B.R27._1_R27_AF250878	0.84443	1.37129	0.616	0.538031
aph.3....Ib	0.08291	0.05474	1.515	0.129880
oqxA2	-0.19871	0.49968	-0.398	0.690877
blaNDM.1	-0.11304	0.33862	-0.334	0.738523
blaNDM.7	0.84415	0.51536	1.638	0.101423
erm.42.	-0.66655	0.51386	-1.297	0.194580
blaCTX.M.101	0.18752	0.84165	0.223	0.823689
blaDHA.1	1.32603	1.10568	1.199	0.230413
blaKPC.3	0.01764	0.39106	0.045	0.964017
blaKPC.2	0.25916	0.28155	0.920	0.357326
ColKP3_1__JN205800	-0.48585	0.68511	-0.709	0.478221
blaOXA.10	-0.61068	0.53685	-1.138	0.255318
qepA4	-0.59651	0.38411	-1.553	0.120431
armA	-0.09156	0.65561	-0.140	0.888933
mcr.3.5	0.17410	0.82968	0.210	0.833792
IncI2_1__KP347127	-0.08290	0.17356	-0.478	0.632893
aac.3..II	NA	NA	NA	NA
blaOXA.244	-0.01908	0.92583	-0.021	0.983556
ble_Tn5	0.06188	0.21085	0.293	0.769175
ColRNAI_1__DQ298019	-0.15904	0.31392	-0.507	0.612418
Col156_1__NC_009781	0.01510	0.04584	0.330	0.741772
IncFII.pSE11._1_pSE11_AP009242	-0.02553	0.11698	-0.218	0.827242
aac.6...IIc	13.20042	196.96879	0.067	0.946567
blaCTX.M.14	0.02612	0.08314	0.314	0.753437
mcr.1.1	0.16342	0.11531	1.417	0.156424
IncB.O.K.Z_4__FN868832	0.27712	0.19859	1.395	0.162893
oqxA	-0.47119	0.66181	-0.712	0.476481
oqxB	-0.02493	0.65865	-0.038	0.969812
dfrB4	0.82696	0.55945	1.478	0.139366
floR.5	0.48722	0.33092	1.472	0.140933
floR.3	-0.26774	0.17669	-1.515	0.129701
aadA1.2	0.86519	0.53199	1.626	0.103881
mph.E.	0.03215	1.57540	0.020	0.983720
aph.3...Ia.3	0.06455	0.22270	0.290	0.771913
aph.3...Ia.1	-0.01401	0.13884	-0.101	0.919628
qnrB55	-1.46911	1.12733	-1.303	0.192513
blaCMY.16	0.72992	1.01835	0.717	0.473516
cmlA5	1.88469	1.26791	1.486	0.137159
IncFIB.AP001918._1__AP001918	0.01240	0.03255	0.381	0.703129
dfrA10	0.40396	0.52671	0.767	0.443116
IncL.M_1__AF550415	1.25652	1.02917	1.221	0.222121
blaNDM.9	-0.38740	0.75462	-0.513	0.607691
IncFIA_1__AP001918	0.05449	0.04042	1.348	0.177659
Col.MG828._1__NC_008486	0.02997	0.20416	0.147	0.883277
IncP1_1__BN000925	-1.07157	0.72129	-1.486	0.137378
tet.C..2	-0.29338	0.28695	-1.022	0.306580

## Sheet: Supplementary Table 5
Mustard Gene ID	AMRFinder Gene ID	Identity (%)	Coverage	Identity		AMRFinder Complete Gene ID
MC3.MG14.AS1.GP1.C34954.G50	WP_063844403.1	51.2	98.2	100 % identity		1028085905|WP_063844403.1|NG_047726|1|1|dfrA3|dfrA3|trimethoprim-resistant_dihydrofolate_reductase_DfrA3
MC3.MG8.AS1.GP1.C7085.G8	WP_063844403.1	52.5	98.2	100 % identity		1028085905|WP_063844403.1|NG_047726|1|1|dfrA3|dfrA3|trimethoprim-resistant_dihydrofolate_reductase_DfrA3
MC3.MG117.AS1.GP1.C23735.G8	WP_063844473.1	29.5	80.4	100 % identity		1028085975|WP_063844473.1|NG_047739|1|1|dfrA7|dfrA7|trimethoprim-resistant_dihydrofolate_reductase_DfrA7
MC3.MG276.AS1.GP1.C9618.G2	WP_063864605.1	99.7	99.7	100 % identity		1028110235|WP_063864605.1|NG_049991|1|1|blaSHV-101|blaSHV|class_A_beta-lactamase_SHV-101
MC3.MG8.AS1.GP1.C15753.G2	WP_069174570.1	99.3	99.3	100 % identity		1061158354|WP_069174570.1|NG_051497|1|1|fosA6|fosA_gen|fosfomycin_resistance_glutathione_transferase_FosA6
MC3.MG304.AS1.GP1.C14695.G2	WP_071846388.1	99.3	96.2	100 % identity		1105502238|WP_071846388.1|NG_052524|1|1|dfrA5|dfrA5|trimethoprim-resistant_dihydrofolate_reductase_DfrA5
MC3.MG317.AS1.GP1.C48340.G4	WP_109545041.1	100.0	99.6	100 % identity		1391852856|WP_109545041.1|NG_056002|1|1|aph(3'')-Ib|aph(3'')-Ib|aminoglycoside_O-phosphotransferase_APH(3'')-Ib
MC3.MG173.AS1.GP1.C14217.G2	WP_000018321.1	100.0	99.6	100 % identity		445940466|WP_000018321.1|NG_056047|1|1|aph(3')-Ia|aph(3')-Ia|aminoglycoside_O-phosphotransferase_APH(3')-Ia
MC3.MG78.AS1.GP1.C21721.G2	WP_000027057.1	100.0	99.7	100 % identity		445949202|WP_000027057.1|NG_050145|1|1|blaTEM-1|blaTEM|class_A_broad-spectrum_beta-lactamase_TEM-1
MC3.MG276.AS1.GP1.C7768.G6	WP_000031017.1	100.0	99.7	100 % identity		445953162|WP_000031017.1|NG_047988|1|1|mph(B)|mph(B)|Mph(B)_family_macrolide_2'-phosphotransferase
MC3.MG209.AS1.GP1.C20136.G1	WP_000034420.1	35.1	97.7	100 % identity		445956565|WP_000034420.1|NG_048120|1|1|sul3|sul3|sulfonamide-resistant_dihydropteroate_synthase_Sul3
MC3.MG276.AS1.GP1.C1921.G2	WP_000259032.1	99.6	99.6	100 % identity		446181177|WP_000259032.1|NG_048081|1|1|sul1|sul1|sulfonamide-resistant_dihydropteroate_synthase_Sul1
MC3.MG2.AS1.GP1.C12473.G2	WP_000480968.1	100.0	99.6	100 % identity		446403113|WP_000480968.1|NG_047464|1|1|aph(6)-Id|aph(6)-Id|aminoglycoside_O-phosphotransferase_APH(6)-Id
MC3.MG377.AS1.GP1.C83819.G1	WP_000557454.1	100.0	99.7	100 % identity		446479600|WP_000557454.1|NG_047251|1|1|aac(3)-IId|aac(3)-II|aminoglycoside_N-acetyltransferase_AAC(3)-IId
MC3.MG250.AS1.GP1.C34776.G2	WP_000571065.1	100.0	99.4	100 % identity		446493211|WP_000571065.1|NG_047741|1|1|dfrA8|dfrA8|trimethoprim-resistant_dihydrofolate_reductase_DfrA8
MC3.MG276.AS1.GP1.C7508.G1	WP_000777555.1	100.0	96.2	100 % identity		446700209|WP_000777555.1|NG_047678|1|1|dfrA1|dfrA1|trimethoprim-resistant_dihydrofolate_reductase_DfrA1
MC3.MG192.AS1.GP1.C13240.G2	WP_001206316.1	100.0	99.6	100 % identity		447129060|WP_001206316.1|NG_047324|1|1|aadA1|aadA1|ANT(3'')-Ia_family_aminoglycoside_nucleotidyltransferase_AadA1
MC3.MG96.AS1.GP1.C8327.G4	WP_001749985.1	33.3	80.4	100 % identity		487657633|WP_001749985.1|NG_047723|1|1|dfrA27|dfrA|trimethoprim-resistant_dihydrofolate_reductase_DfrA27
MC3.MG68.AS1.GP1.C34414.G1	WP_002292226.1	100.0	99.6	100 % identity		488221018|WP_002292226.1|NG_047794|1|1|erm(B)|erm(B)|23S_rRNA_(adenine(2058)-N(6))-methyltransferase_Erm(B)
MC3.MG149.AS1.GP1.C12456.G1	WP_002578722.1	100.0	99.6	100 % identity		488642079|WP_002578722.1|NG_047322|1|1|aad9|aad9|ANT(9)_family_aminoglycoside_nucleotidyltransferase
MC3.MG60.AS1.GP1.C4251.G1	WP_002977989.1	37.2	99.7	100 % identity		489068003|WP_002977989.1|NG_048758|1|1|blaCGA-1|blaCGA|class_A_extended-spectrum_beta-lactamase_CGA-1
MC3.MG241.AS1.GP1.C60081.G1	WP_010890206.1	99.6	99.6	100 % identity		499192666|WP_010890206.1|NG_048106|1|1|sul2|sul2|sulfonamide-resistant_dihydropteroate_synthase_Sul2
MC3.MG243.AS1.GP1.C43768.G2	WP_011133550.1	27.8	97.5	100 % identity		499446086|WP_011133550.1|NG_047776|1|1|erm(33)|erm(33)|23S_rRNA_(adenine(2058)-N(6))-methyltransferase_Erm(33)
MC3.MG14.AS1.GP1.C34954.G45	WP_011282421.1	28.6	69.4	100 % identity		499601687|WP_011282421.1|NG_047815|1|1|erm(C)|erm(C)|23S_rRNA_(adenine(2058)-N(6))-methyltransferase_Erm(C)
MC3.MG14.AS1.GP1.C28907.G43	WP_015060600.1	24.3	80.7	100 % identity		504873498|WP_015060600.1|NG_048308|1|1|tet(X)|tet(X)|tetracycline-inactivating_monooxygenase_Tet(X)
MC3.MG257.AS1.GP1.C42691.G1	WP_021529707.1	100.0	99.4	100 % identity		545212893|WP_021529707.1|NG_047696|1|1|dfrA14|dfrA14|trimethoprim-resistant_dihydrofolate_reductase_DfrA14
MC3.MG327.AS1.GP1.C13288.G1	WP_032492605.1	28.6	78.9	100 % identity		695270536|WP_032492605.1|NG_047891|1|1|fosC2|fosC2|FosC2_family_fosfomycin_resistance_glutathione_transferase
MC3.MG342.AS1.GP1.C30231.G1	WP_052259183.1	46.1	92.1	100 % identity		917745009|WP_052259183.1|NG_047784|1|1|erm(42)|erm(42)|23S_rRNA_(adenine(2058)-N(6))-methyltransferase_Erm(42)
MC3.MG8.AS1.GP1.C3157.G1				100 % identity
MC3.MG382.AS1.GP1.C47625.G1				100 % identity
MC3.MG278.AS1.GP1.C23765.G6				100 % identity
MC3.MG276.AS1.GP1.C9721.G1				100 % identity
MC3.MG14.AS1.GP1.C5528.G2				100 % identity
MC3.MG14.AS1.GP1.C34954.G4				100 % identity
MC3.MG14.AS1.GP1.C23888.G23				100 % identity
MC3.MG14.AS1.GP1.C1185.G20				100 % identity
MC3.MG117.AS1.GP1.C16515.G24				100 % identity
MC3.MG257.AS1.GP1.C45437.G3	WP_002682030.1	89.8	99.6	Variant		488758799|WP_002682030.1|NG_047825|1|1|erm(F)|erm(F)|23S_rRNA_(adenine(2058)-N(6))-methyltransferase_Erm(F)
MC3.MG338.AS1.GP1.C31454.G4	WP_001003260.1	28.2	94.3	Variant		446926004|WP_001003260.1|NG_055988|1|1|erm(C)|erm(C)|23S_rRNA_(adenine(2058)-N(6))-methyltransferase_Erm(C)
MC3.MG169.AS1.GP1.C31521.G2	WP_063856112.1	98.6	99.8	Variant		1028099858|WP_063856112.1|NG_048219|1|1|tet(M)|tet(M)|tetracycline_resistance_ribosomal_protection_protein_Tet(M)
MC3.MG153.AS1.GP1.C20144.G2	WP_057098416.1	25.0	82.6	Variant		949781494|WP_057098416.1|NG_047408|1|1|aph(2'')-Ih|aph(2'')-Ih|aminoglycoside_O-phosphotransferase_APH(2'')-Ih
MC3.MG338.AS1.GP1.C21977.G2	WP_015060600.1	23.3	82.5	Variant		504873498|WP_015060600.1|NG_048308|1|1|tet(X)|tet(X)|tetracycline-inactivating_monooxygenase_Tet(X)
MC3.MG170.AS1.GP1.C17246.G1				Variant
MC3.MG229.AS1.GP1.C3473.G14				Variant
MC3.MG170.AS1.GP1.C7561.G2				Variant
MC3.MG170.AS1.GP1.C1586.G1	WP_109545032.1	99.1	54.4	Variant		1391852845|WP_109545032.1|NG_050471|1|1|qnrB11|qnrB|quinolone_resistance_pentapeptide_repeat_protein_QnrB11
MC3.MG338.AS1.GP1.C13378.G11	WP_038415208.1	95.7	99.3	Variant		740629697|WP_038415208.1|NG_050405|1|1|fosA|fosA-154989|fosfomycin_resistance_glutathione_transferase_FosA
MC3.MG229.AS1.GP1.C35745.G8	WP_063844392.1	32.6	80.4	Variant		1028085894|WP_063844392.1|NG_047724|1|1|dfrA28|dfrA|trimethoprim-resistant_dihydrofolate_reductase_DfrA28
MC3.MG3.AS1.GP1.C19448.G6				Variant
MC3.MG229.AS1.GP1.C13544.G33	WP_000034420.1	35.5	97.7	Variant		445956565|WP_000034420.1|NG_048120|1|1|sul3|sul3|sulfonamide-resistant_dihydropteroate_synthase_Sul3
MC3.MG338.AS1.GP1.C20089.G2				Variant
MC3.MG377.AS1.GP1.C45339.G1				Variant
MC3.MG229.AS1.GP1.C7137.G6				Variant
MC3.MG8.AS1.GP1.C7085.G5	WP_001003260.1	28.6	69.4	Variant		446926004|WP_001003260.1|NG_055988|1|1|erm(C)|erm(C)|23S_rRNA_(adenine(2058)-N(6))-methyltransferase_Erm(C)
MC3.MG338.AS1.GP1.C6822.G6				Variant
MC3.MG222.AS1.GP1.C20581.G1				Variant
MC3.MG41.AS1.GP1.C9847.G2	WP_008651082.1	100.0	99.7	Variant		495926503|WP_008651082.1|NG_048305|1|1|tet(X)|tet(X)|tetracycline-inactivating_monooxygenase_Tet(X)
MC3.MG118.AS1.GP1.C40284.G3				Variant
MC3.MG338.AS1.GP1.C10074.G1				Variant
MC3.MG8.AS1.GP1.C7085.G8	WP_063844403.1	52.5	98.2	Variant		1028085905|WP_063844403.1|NG_047726|1|1|dfrA3|dfrA3|trimethoprim-resistant_dihydrofolate_reductase_DfrA3

## Sheet: Supplementary Table 6
ResfinderFG Gene ID	AMRFinder Gene ID	Identity (%)	Coverage	Identity		ResfinderFG Complete Gene ID	AMRFinder Complete Gene ID
GQ343136.1	WP_000557452.1	100.0	97.9	100 % identity		AAC|GQ343136.1|feces|GEN	446479598|WP_000557452.1|NG_047244|1|1|aac(3)-IIa|aac(3)-IIa|aminoglycoside_N-acetyltransferase_AAC(3)-IIa
GQ343185.1	WP_063840321.1	100.0	99.5	100 % identity		AAC|GQ343185.1|feces|SIS	1028080938|WP_063840321.1|NG_051711|1|1|aac(6')-Ib-cr5|aac(6')-Ib-cr|fluoroquinolone-acetylating_aminoglycoside_6'-N-acetyltransferase_AAC(6')-Ib-cr5
KU544318.1	WP_014386803.1	62.4	69.5	100 % identity		AAC|KU544318.1|sewage|GEN	504199701|WP_014386803.1|NG_047998|1|1|mph(G)|mph(G)|Mph(G)_family_macrolide_2'-phosphotransferase
KU544324.1	WP_000557454.1	100.0	99.7	100 % identity		AAC|KU544324.1|sewage|GEN	446479600|WP_000557454.1|NG_047251|1|1|aac(3)-IId|aac(3)-II|aminoglycoside_N-acetyltransferase_AAC(3)-IId
KU544724.1	WP_000381802.1	100.0	99.4	100 % identity		ANT|KU544724.1|sewage|GEN	446303947|WP_000381802.1|NG_047387|1|1|ant(2'')-Ia|ant(2'')-Ia|aminoglycoside_nucleotidyltransferase_ANT(2'')-Ia
GQ343005.1	WP_000239590.1	100.0	99.7	100 % identity		beta_lactamase|GQ343005.1|feces|AMX	446161735|WP_000239590.1|NG_048935|1|1|blaCTX-M-15|blaCTX-M|class_A_extended-spectrum_beta-lactamase_CTX-M-15
KF626746.1				100 % identity		beta_lactamase|KF626746.1|feces|PEN
KU543694.1	WP_000027057.1	100.0	99.7	100 % identity		beta_lactamase|KU543694.1|feces|AMX	445949202|WP_000027057.1|NG_050145|1|1|blaTEM-1|blaTEM|class_A_broad-spectrum_beta-lactamase_TEM-1
KU543700.1				100 % identity		beta_lactamase|KU543700.1|feces|CTX
KU543892.1	WP_000027050.1	100.0	99.7	100 % identity		beta_lactamase|KU543892.1|feces|PEN	445949195|WP_000027050.1|NG_050162|1|1|blaTEM-116|blaTEM|class_A_broad-spectrum_beta-lactamase_TEM-116
KU543933.1	WP_004197546.1	100.0	99.7	100 % identity		beta_lactamase|KU543933.1|sewage|AMX	490302154|WP_004197546.1|NG_049978|1|1|blaSCO-1|blaSCO|class_A_beta-lactamase_SCO-1
KU543938.1	WP_000706731.1	100.0	99.7	100 % identity		beta_lactamase|KU543938.1|sewage|AMX	446629385|WP_000706731.1|NG_050317|1|1|blaVEB-1|blaVEB|class_A_extended-spectrum_beta-lactamase_VEB-1
KU543962.1	WP_001334766.1	100.0	99.6	100 % identity		beta_lactamase|KU543962.1|sewage|AMX	485701606|WP_001334766.1|NG_049392|1|1|blaOXA-1|blaOXA-1_like|oxacillin-hydrolyzing_class_D_beta-lactamase_OXA-1
KU543973.1	WP_012658785.1	100.0	99.7	100 % identity		beta_lactamase|KU543973.1|sewage|AMX	501858675|WP_012658785.1|NG_049137|1|1|blaGES-5|blaGES|carbapenem-hydrolyzing_class_A_beta-lactamase_GES-5
KU543983.1	WP_081666691.1	44.1	88.7	100 % identity		beta_lactamase|KU543983.1|sewage|AMX	1175118064|WP_081666691.1|NG_056482|1|1|blaLHK-1|blaLHK|class_C_beta-lactamase_LHK-1
KU544013.1	WP_001617865.1	99.6	96.9	100 % identity		beta_lactamase|KU544013.1|sewage|ATM	486436156|WP_001617865.1|NG_048929|1|1|blaCTX-M-14|blaCTX-M|class_A_extended-spectrum_beta-lactamase_CTX-M-14
KU544434.1	WP_000846390.1	100.0	99.6	100 % identity		beta_lactamase|KU544434.1|sewage|PIP	446769134|WP_000846390.1|NG_049393|1|1|blaOXA-10|blaOXA-10_like|oxacillin-hydrolyzing_class_D_beta-lactamase_OXA-10
KU544887.1	WP_063859836.1	99.7	99.7	100 % identity		beta_lactamase|KU544887.1|feces|CAZ	1028104515|WP_063859836.1|NG_048829|1|1|blaCMY-34|blaCMY|class_C_beta-lactamase_CMY-34
KU545465.1	WP_081666691.1	43.8	88.7	100 % identity		beta_lactamase|KU545465.1|feces|PEN	1175118064|WP_081666691.1|NG_056482|1|1|blaLHK-1|blaLHK|class_C_beta-lactamase_LHK-1
KU545603.1				100 % identity		beta_lactamase|KU545603.1|feces|PEN
KU545796.1	WP_038976851.1	100.0	99.7	100 % identity		beta_lactamase|KU545796.1|feces|AMX	742671073|WP_038976851.1|NG_050215|1|1|blaTEM-176|blaTEM|class_A_beta-lactamase_TEM-176
KU546246.1	WP_004176269.1	100.0	99.7	100 % identity		beta_lactamase|KU546246.1|feces|AMX	490280343|WP_004176269.1|NG_050000|1|1|blaSHV-11|blaSHV|class_A_broad-spectrum_beta-lactamase_SHV-11
KU546296.1	WP_013188475.1	100.0	96.9	100 % identity		beta_lactamase|KU546296.1|feces|CAZ	502953499|WP_013188475.1|NG_049016|1|1|blaCTX-M-65|blaCTX-M|class_A_extended-spectrum_beta-lactamase_CTX-M-65
KU546394.1	WP_002904004.1	100.0	99.7	100 % identity		beta_lactamase|KU546394.1|feces|AMX	488993270|WP_002904004.1|NG_050590|1|1|blaSHV-12|blaSHV|class_A_extended-spectrum_beta-lactamase_SHV-12
KU546399.1				100 % identity		beta_lactamase|KU546399.1|feces|AMX
KU546551.1	WP_001931474.1	100.0	99.7	100 % identity		beta_lactamase|KU546551.1|feces|AMX	487858008|WP_001931474.1|NG_048722|1|1|blaCARB-2|blaPSE|PSE_family_carbenicillin-hydrolyzing_class_A_beta-lactamase_CARB-2
KU547585.1	WP_063859856.1	75.8	99.5	100 % identity		beta_lactamase|KU547585.1|feces|AMX	1028104535|WP_063859856.1|NG_048859|1|1|blaCMY-63|blaCMY|class_C_beta-lactamase_CMY-63
KU548170.1	WP_004240455.1	99.6	69.7	100 % identity		beta_lactamase|KU548170.1|latrine|PEN	490360692|WP_004240455.1|NG_049058|1|1|blaDHA-13|blaDHA|class_C_beta-lactamase_DHA-13
KU606101.1				100 % identity		beta_lactamase|KU606101.1|feces|PEN
KU606137.1				100 % identity		beta_lactamase|KU606137.1|feces|PIP
KU606886.1				100 % identity		beta_lactamase|KU606886.1|feces|CAZ
KU607183.1				100 % identity		beta_lactamase|KU607183.1|feces|CAZ
KU544029.1	WP_000186237.1	100.0	99.5	100 % identity		cat|KU544029.1|sewage|CHL	446108382|WP_000186237.1|NG_047604|1|1|catB3|catB3|type_B-3_chloramphenicol_O-acetyltransferase_CatB3
KF630308.1	WP_001083725.1	100.0	99.4	100 % identity		dfr|KF630308.1|feces|SXT	447006469|WP_001083725.1|NG_047689|1|1|dfrA12|dfrA12|trimethoprim-resistant_dihydrofolate_reductase_DfrA12
KU546555.1	WP_000214122.1	99.8	99.8	100 % identity		efflux_pump|KU546555.1|feces|CHL	446136267|WP_000214122.1|NG_047877|1|1|floR|floR|chloramphenicol/florfenicol_efflux_MFS_transporter_FloR
KU548326.1	WP_063866054.1	99.5	99.5	100 % identity		qnr|KU548326.1|latrine|CIP	1028111843|WP_063866054.1|NG_050498|1|1|qnrB36|qnrB|quinolone_resistance_pentapeptide_repeat_protein_QnrB36
KU543718.1	WP_001089068.1	100.0	99.8	100 % identity		tet_efflux|KU543718.1|feces|TET	447011812|WP_001089068.1|NG_048163|1|1|tet(B)|tet(B)|tetracycline_efflux_MFS_transporter_Tet(B)
KU544792.1	WP_001297013.1	100.0	99.7	100 % identity		tet_efflux|KU544792.1|sewage|TET	485651500|WP_001297013.1|NG_048177|1|1|tet(C)|tet(C)|tetracycline_efflux_MFS_transporter_Tet(C)
KU545892.1	WP_001089072.1	100.0	99.8	100 % identity		tet_efflux|KU545892.1|feces|TET	447011816|WP_001089072.1|NG_048161|1|1|tet(B)|tet(B)|tetracycline_efflux_MFS_transporter_Tet(B)
KU547117.1	WP_031204920.1	100.0	99.8	100 % identity		tet_efflux|KU547117.1|latrine|TET	665836803|WP_031204920.1|NG_048123|1|1|tet(31)|tet(31)|tetracycline_efflux_MFS_transporter_Tet(31)
KU548366.1	WP_000841448.1	100.0	99.7	100 % identity		tet_efflux|KU548366.1|latrine|TET	446764192|WP_000841448.1|NG_048175|1|1|tet(C)|tet(C)|tetracycline_efflux_MFS_transporter_Tet(C)
KU545260.1	WP_000691727.1	100.0	99.8	100 % identity		tet_protection|KU545260.1|feces|TET	446614381|WP_000691727.1|NG_048250|1|1|tet(M)|tet(M)|tetracycline_resistance_ribosomal_protection_protein_Tet(M)
KU547176.1	WP_063856444.1	96.0	99.7	100 % identity		tetX|KU547176.1|latrine|TET	1028100309|WP_063856444.1|NG_048306|1|1|tet(X)|tet(X)|tetracycline-inactivating_monooxygenase_Tet(X)
KU547431.1	WP_015060917.1	100.0	99.7	100 % identity		tetX|KU547431.1|feces|TET	504873815|WP_015060917.1|NG_048307|1|1|tet(X)|tet(X)|tetracycline-inactivating_monooxygenase_Tet(X)
KU548774.1	WP_023434793.1	98.8	99.6	Variant		16S_rRNA_methyltransferase|KU548774.1|feces|GEN	557680565|WP_023434793.1|NG_051537|1|1|rmtF2|rmtF|16S_rRNA_(guanine(1405)-N(7))-methyltransferase_RmtF2
GQ343075.1	WP_044699195.1	99.7	99.7	Variant		beta_lactamase|GQ343075.1|feces|CDR	765425998|WP_044699195.1|NG_048843|1|1|blaCMY-48|blaCMY|class_C_beta-lactamase_CMY-48
KF629077.1				Variant		beta_lactamase|KF629077.1|feces|PEN
KF630336.1	WP_063859951.1	83.5	99.7	Variant		beta_lactamase|KF630336.1|feces|PEN	1028104684|WP_063859951.1|NG_048924|1|1|blaCTX-M-132|blaCTX-M|class_A_extended-spectrum_beta-lactamase_CTX-M-132
KU543927.1	WP_001007673.1	100.0	99.6	Variant		beta_lactamase|KU543927.1|sewage|AMX	446930417|WP_001007673.1|NG_049496|1|1|blaOXA-2|blaOXA-2_like|oxacillin-hydrolyzing_class_D_beta-lactamase_OXA-2
KU544007.1	WP_001007673.1	99.6	99.6	Variant		beta_lactamase|KU544007.1|sewage|AMX	446930417|WP_001007673.1|NG_049496|1|1|blaOXA-2|blaOXA-2_like|oxacillin-hydrolyzing_class_D_beta-lactamase_OXA-2
KU544162.1	WP_013250881.1	100.0	99.7	Variant		beta_lactamase|KU544162.1|sewage|CTX	503015905|WP_013250881.1|NG_049111|1|1|blaGES-1|blaGES|class_A_extended-spectrum_beta-lactamase_GES-1
KU544353.1	WP_000846390.1	99.6	99.6	Variant		beta_lactamase|KU544353.1|sewage|PEN	446769134|WP_000846390.1|NG_049393|1|1|blaOXA-10|blaOXA-10_like|oxacillin-hydrolyzing_class_D_beta-lactamase_OXA-10
KU544486.1	WP_032491311.1	99.6	99.6	Variant		beta_lactamase|KU544486.1|sewage|AMX	695269134|WP_032491311.1|NG_049688|1|1|blaOXA-4|blaOXA-1_like|OXA-1_family_oxacillin-hydrolyzing_class_D_beta-lactamase_OXA-4
KU545125.1	WP_000027060.1	99.7	99.7	Variant		beta_lactamase|KU545125.1|feces|AMX	445949205|WP_000027060.1|NG_050218|1|1|blaTEM-181|blaTEM|class_A_beta-lactamase_TEM-181
KU545264.1	WP_063859734.1	99.7	99.7	Variant		beta_lactamase|KU545264.1|feces|AMX	1028104338|WP_063859734.1|NG_048790|1|1|blaCMY-119|blaCMY|class_C_beta-lactamase_CMY-119
KU545266.1				Variant		beta_lactamase|KU545266.1|feces|AMX
KU545271.1				Variant		beta_lactamase|KU545271.1|feces|ATM
KU545287.1				Variant		beta_lactamase|KU545287.1|feces|TZP
KU545493.1				Variant		beta_lactamase|KU545493.1|feces|AMX
KU546390.1				Variant		beta_lactamase|KU546390.1|feces|AMX
KU547393.1				Variant		beta_lactamase|KU547393.1|feces|AMX
KU547568.1				Variant		beta_lactamase|KU547568.1|feces|PEN
KU548068.1	WP_032492122.1	94.0	99.6	Variant		beta_lactamase|KU548068.1|latrine|PIP	695270053|WP_032492122.1|NG_049428|1|1|blaOXA-129|blaOXA-5_like|OXA-5_family_class_D_beta-lactamase_OXA-129
KU548547.1	WP_001007673.1	99.3	99.6	Variant		beta_lactamase|KU548547.1|soil|AMX	446930417|WP_001007673.1|NG_049496|1|1|blaOXA-2|blaOXA-2_like|oxacillin-hydrolyzing_class_D_beta-lactamase_OXA-2
KU548878.1	WP_063860843.1	45.5	91.1	Variant		beta_lactamase|KU548878.1|feces|AMX	1028105818|WP_063860843.1|NG_049312|1|1|blaMOX-10|blaMOX|CMY-1/MOX_family_class_C_beta-lactamase_MOX-10
KU606564.1				Variant		beta_lactamase|KU606564.1|feces|AMP
KU607207.1				Variant		beta_lactamase|KU607207.1|feces|PIP
KU607800.1	WP_063859728.1	92.6	99.5	Variant		beta_lactamase|KU607800.1|feces|PEN	1028104330|WP_063859728.1|NG_048789|1|1|blaCMY-118|blaCMY|class_C_beta-lactamase_CMY-118
KU607811.1				Variant		beta_lactamase|KU607811.1|feces|PEN
KU608079.1				Variant		beta_lactamase|KU608079.1|feces|AMP
KU547990.1	WP_010635894.1	100.0	99.5	Variant		cat|KU547990.1|latrine|CHL	498321738|WP_010635894.1|NG_052738|1|1|catB8|catB8|type_B-3_chloramphenicol_O-acetyltransferase_CatB8
KU547150.1	WP_001256776.1	99.8	99.8	Variant		efflux_pump|KU547150.1|latrine|CHL	447179520|WP_001256776.1|NG_047647|1|1|cmlA1|cmlA1|chloramphenicol_efflux_MFS_transporter_CmlA1
KU548456.1	WP_001747811.1	99.8	99.8	Variant		efflux_pump|KU548456.1|soil|CHL	487652940|WP_001747811.1|NG_047861|1|1|floR|floR|chloramphenicol/florfenicol_efflux_MFS_transporter_FloR
KU548715.1	WP_001256773.1	100.0	99.8	Variant		efflux_pump|KU548715.1|soil|TET	447179517|WP_001256773.1|NG_047655|1|1|cmlA6|cmlA|chloramphenicol_efflux_MFS_transporter_CmlA6
GQ343144.1	WP_063855887.1	99.6	61.8	Variant		tet_efflux|GQ343144.1|feces|MIN	1028099444|WP_063855887.1|NG_048151|1|1|tet(A)|tet(A)|tetracycline_efflux_MFS_transporter_Tet(A)
GQ343149.1	WP_063855888.1	99.7	99.8	Variant		tet_efflux|GQ343149.1|feces|OXY	1028099445|WP_063855888.1|NG_048152|1|1|tet(A)|tet(A)|tetracycline_efflux_MFS_transporter_Tet(A)
KU544451.1	WP_000841446.1	99.5	99.7	Variant		tet_efflux|KU544451.1|sewage|TET	446764190|WP_000841446.1|NG_048181|1|1|tet(C)|tet(C)|tetracycline_efflux_MFS_transporter_Tet(C)
KU544465.1	WP_011899270.1	99.8	99.8	Variant		tet_efflux|KU544465.1|sewage|TGC	500229186|WP_011899270.1|NG_048188|1|1|tet(E)|tet(E)|tetracycline_efflux_MFS_transporter_Tet(E)
KU544473.1	WP_063855982.1	99.5	99.8	Variant		tet_efflux|KU544473.1|sewage|TGC	1028099571|WP_063855982.1|NG_048155|1|1|tet(A)|tet(A)|tetracycline_efflux_MFS_transporter_Tet(A)
KU544912.1	WP_000804064.1	99.7	99.8	Variant		tet_efflux|KU544912.1|feces|TET	446726751|WP_000804064.1|NG_048154|1|1|tet(A)|tet(A)|tetracycline_efflux_MFS_transporter_Tet(A)
KU545776.1	WP_001973670.1	100.0	99.8	Variant		tet_efflux|KU545776.1|feces|TET	487900204|WP_001973670.1|NG_048156|1|1|tet(A)|tet(A)|tetracycline_efflux_MFS_transporter_Tet(A)
KU545910.1	WP_001257840.1	99.7	99.7	Variant		tet_efflux|KU545910.1|feces|TET	447180584|WP_001257840.1|NG_051907|1|1|tet(G)|tet(G)|tetracycline_efflux_MFS_transporter_Tet(G)
KU546496.1	WP_063855886.1	98.2	99.7	Variant		tet_efflux|KU546496.1|feces|TGC	1028099442|WP_063855886.1|NG_048150|1|1|tet(A)|tet(A)|tetracycline_efflux_MFS_transporter_Tet(A)
KU548943.1	WP_000804064.1	99.7	99.8	Variant		tet_efflux|KU548943.1|feces|TGC	446726751|WP_000804064.1|NG_048154|1|1|tet(A)|tet(A)|tetracycline_efflux_MFS_transporter_Tet(A)
KU543820.1	WP_043029018.1	99.5	99.8	Variant		tet_protection|KU543820.1|feces|TET	758866324|WP_043029018.1|NG_048244|1|1|tet(M)|tet(M)|tetracycline_resistance_ribosomal_protection_protein_Tet(M)
KU545044.1	WP_050232631.1	99.1	99.8	Variant		tet_protection|KU545044.1|feces|TET	912687134|WP_050232631.1|NG_048246|1|1|tet(M)|tet(M)|tetracycline_resistance_ribosomal_protection_protein_Tet(M)
KU545174.1	WP_012669445.1	99.8	99.8	Variant		tet_protection|KU545174.1|feces|TET	501919555|WP_012669445.1|NG_048264|1|1|tet(O)|tet(O)|tetracycline_resistance_ribosomal_protection_protein_Tet(O)
KU546373.1	WP_063856393.1	99.2	99.8	Variant		tet_protection|KU546373.1|feces|TET	1028100163|WP_063856393.1|NG_048229|1|1|tet(M)|tet(M)|tetracycline_resistance_ribosomal_protection_protein_Tet(M)
KU547111.1	WP_063856393.1	98.9	99.8	Variant		tet_protection|KU547111.1|latrine|TET	1028100163|WP_063856393.1|NG_048229|1|1|tet(M)|tet(M)|tetracycline_resistance_ribosomal_protection_protein_Tet(M)
KU548962.1	WP_063856393.1	98.8	87.7	Variant		tet_protection|KU548962.1|feces|TET	1028100163|WP_063856393.1|NG_048229|1|1|tet(M)|tet(M)|tetracycline_resistance_ribosomal_protection_protein_Tet(M)
KU547125.1	WP_063856444.1	98.7	99.7	Variant		tetX|KU547125.1|latrine|TET	1028100309|WP_063856444.1|NG_048306|1|1|tet(X)|tet(X)|tetracycline-inactivating_monooxygenase_Tet(X)
KU547753.1	WP_008651082.1	99.7	98.5	Variant		tetX|KU547753.1|latrine|TET	495926503|WP_008651082.1|NG_048305|1|1|tet(X)|tet(X)|tetracycline-inactivating_monooxygenase_Tet(X)
GQ343123.1	WP_063856696.1	39.0	99.7	Variant		van_ligase|GQ343123.1|feces|CYC	1028100561|WP_063856696.1|NG_048370|1|1|vanG2|vanG2|D-alanine--D-serine_ligase_VanG2
GQ343119.1	WP_063856645.1	34.7	98.0	Variant		van_ligase|GQ343119.1|feces|CYC	1028100510|WP_063856645.1|NG_048345|1|1|vanC1|vanC1|D-alanine--D-serine_ligase_VanC1
KU546654.1	WP_000095725.1	100.0	99.8	Variant		efflux_pump|KU546654.1|feces|CHL	446017870|WP_000095725.1|NG_047648|1|1|cmlA1|cmlA1|chloramphenicol_efflux_MFS_transporter_CmlA1
KU544501.1	WP_001256776.1	100.0	99.8	Variant		efflux_pump|KU544501.1|sewage|CHL	447179520|WP_001256776.1|NG_047647|1|1|cmlA1|cmlA1|chloramphenicol_efflux_MFS_transporter_CmlA1
KU544040.1	WP_012300772.1	100.0	99.8	Variant		efflux_pump|KU544040.1|sewage|CHL	501257754|WP_012300772.1|NG_051436|1|1|cmlA5|cmlA5|chloramphenicol_efflux_MFS_transporter_CmlA5
KU607183.1				Variant		beta_lactamase|KU607183.1|feces|CAZ
KU606886.1				Variant		beta_lactamase|KU606886.1|feces|CAZ
KU606137.1				Variant		beta_lactamase|KU606137.1|feces|PIP
KU606101.1				Variant		beta_lactamase|KU606101.1|feces|PEN
KU545603.1				Variant		beta_lactamase|KU545603.1|feces|PEN
KU543700.1				Variant		beta_lactamase|KU543700.1|feces|CTX
KF626746.1				Variant		beta_lactamase|KF626746.1|feces|PEN
GQ343134.1	WP_000557452.1	100.0	99.7	Variant		AAC|GQ343134.1|feces|GEN	446479598|WP_000557452.1|NG_047244|1|1|aac(3)-IIa|aac(3)-IIa|aminoglycoside_N-acetyltransferase_AAC(3)-IIa
